# Supplementary material for: Cumulative Effects of Non-Aflatoxigenic Aspergillus flavus Volatile Organic Compounds to Abate Toxin Production by Mycotoxigenic Aspergilli
Source: Toxins (Basel). 2022 May 13;14(5):340. doi: 10.3390/toxins14050340 (PMC9148032; doi:10.3390/toxins14050340)
Supplement: Supplementary file 1 [file toxins-14-00340-s001.zip]

Archive with 1 entries (1 files):
- toxins-1668610-supplementary.pdf
